# Supplementary material for: Circadian control of hepatitis B virus replication
Source: Nat Commun. 2021 Mar 12;12:1658. doi: 10.1038/s41467-021-21821-0 (PMC7955118; doi:10.1038/s41467-021-21821-0)
Supplement: Supplementary file 4 — Source Data [file 41467_2021_21821_MOESM4_ESM.xlsx]

## Sheet: Fig.1
1b	CT	Bmal1	Rev-Erbα
	0	1.19812	0.603443
	6	1.52253	0.37859
	12	0.763652	1.19596
	18	0.359631	1.32356
	24	0.899049	0.734422
	30	1.27986	0.792287
	36	0.977263	1.22184
	42	0.890478	0.995904
	48	1.08355	0.960844
	54	0.773761	1.18821
	60	0.968165	1.11397
	66	1.02877	1.131
1c	CT	Bmal1	Rev-Erbα	NTCP
	0	1	1	1
	6	2.21773	0.573249	2.21861
	12	2.50835	0.787352	3.22986
	18	2.33069	0.626335	4.20892
	24	1.30897	1.25505	1.42154
	30	3.35464	0.867057	4.72828
	36	2.68215	0.804312	3.78489
	42	2.59086	0.381657	4.00275
	48	1.09121	0.835143	1.6386
	54	2.00575	1.10881	2.28145
	60	1.86362	1.25144	2.01964
	66	2.65505	0.491917	1.52851
1d	NTCP
	shCtrl	shRevα
	0.870551	1.98619
	1.26576	2.53151
	0.907519	1.93187
	1.01748	1.89868
	REV-ERBα
	shCtrl	shRevα
	1.04247	0.255253
	1.00696	0.251739
	0.993092	0.233258
	0.959264	0.222211
1e	NTCP
	Ctrl.	Revα
	0.991373	0.085823
	0.857079	0.320301
	1.44143	0.128292
	0.816486	0.47221
	Bmal1
	Ctrl.	Revα
	1.0087	0.156312
	1.0087	0.158494
	1.02278	0.15416
	0.960928	0.178315

## Sheet: Fig.2
2a	Ctrl.	Revα
	1.15638	0.335623
	0.876371	0.579707
	1	0.55906
	0.865338	0.858527
	1.10191	0.550794
2b	Ctrl.	SR9009
	0.621198	0.751608
	1.62517	0.486526
	1.0001	0.5967
	1.01446	0.292258
	1.00005	0.537864
2c	Na+	Na++SR9009	Neg.
	1.03128	0.593326	0.289885
	0.995829	0.5683	0.270073
	0.972888	0.77268	0.218978
2d	REV-ERBα ChIP
	NTCP RORE motifs
	1	2
	4.15544	0.721965
	2.22684	0.363493
	2.18859	1.12117
	2.69447	0.849685
	Bmal1 promoter
	IgG	REVα
	1.03527	8.1681
	0.965936	7.06162
	0.965936	3.68075
	1.03527	5.31474
2e	BMAL1 ChIP
	NTCP Ebox motifs
	1	2	3	4	5
	5.48313	0.752623	5.0806	2.58471	4.87364
	1.28788	0.594604	1.12117	1.75321	1.48968
	1.20581	0.891929	1.03886	1.56374	1.30586
	1.04972	1.48968	1.09051	1.57462	1.27015
	Per1 promoter
	IgG	BMAL1
	1.03527	31.779
	0.965936	64.8934
	0.965936	45.5696
	1.03527	70.5219

## Sheet: Fig.3
3a	Ctrl.	SR9009	Neg.
	1455	0	0
	1041	475	0
	541	0	0
	5860	0	0
3b	Ctrl.	SR9009	MyrB
	9640	6680	2840
	13100	7380	7260
	12100	8460	8030
	12400	7170	5830
	10200	4230	5820
3c	cccDNA				pC/pgRNA				HBeAg				HBsAg
	Ctrl.	10	20		Ctrl.	10	20		Ctrl.	10	20		Ctrl.	10	20
	0.66742	0.695762	0.267325		0.478471	0.223688	0.198678		0.97	0.97	0.29		1.11	0.39	0.11
	1.96791	0.0845921	0.298679		1.3409	0.461255	0.211236		1.05	0.69	0.3		0.84	0.38	0.13
	1.39152	0.242603	0.431271		1.18063	0.317691	0.29324		0.98	0.47	0.25		1.06	0.31	0.12
	0.419478	0.399611	0.212667		0.499	0.451	0.41		0.5411	0.4586	0.1422		0.519566	0.310528	0
	1.72508	0.187722	0.251158		0.539	0.275	0.358		1.6518	0.7722	0.2091		1.4769	0.36203	0
	0.756109		0.48858		1.96		0.319		0.8071	0.5769	0.1532		1.00353	0.161323	0
3d	Ctrl.	SR9009	MyrB
	1.11	0.643	0.0293
	1.02	0.518	0.0214
	0.881	0.335	0.0139
	0.77	0.474	0.0199594
	1.22331	0.372421	0.0269381
	1.12106	0.716219	0.025324
	1.06736	0.664176	0.0194
	0.892	0.444	0.0272
	0.735	0.608
	1.18	0.574

## Sheet: Fig.4
4a	cccDNA				pC/pgRNA				HBeAg				HBsAg
	Ctrl.	10	20		Ctrl.	10	20		Ctrl.	10	20		Ctrl.	10	20
	1.24114	0.973779	1.32103		1.2315	0.621425	0.421421		0.94	0.94	0.71		1.38	0.45	0.32
	0.902292	1.71912	0.457444		0.780767	0.662032	0.501421		0.93	1.01	0.67		0.66	0.59	0.23
	0.737987	0.420934	0.543995		0.987733	0.770816	0.378464		1.13	1.29			0.97	1.06	0.78
	1.92075	0.490276	0.536506		1	1.21	0.284		1.0702	0.7231	0.623		1.06834	0.475769	0.206643
	0.607799	0.934111	0.197739		0.857	1.27	0.365		0.9884	0.7828	0.6692		0.962565	0.685271	0.220937
	1.03646	0.0630075	0.168599		1.14	0.79	0.677		0.9414	0.9127	0.6841		0.969099	0.601144	0.338143
4b
4c	BCP-Luc
	0	100	100	100	100	100	100
	2.5	104.033	94.4322	114.407	116.195
	5	117.134	77.4489	96.1521	82.7411	89.8723	98.3265
	10	73.9356	65.6292	53.8997	58.877	72.1657	94.2734
	20	7.45746	12.8252	7.30749	9.07007	8.04049	9.43673
	Bmal1-Luc
	0	100	100	100	100	100	100
	2.5	113.342	83.8068	80.5829	93.6333	72.8791	94.7901
	5	85.0893	98.2863	80.2639	96.2247	76.2141
	10	70.5429	89.5024	72.7712	66.5322	78.0361	98.9072
	20	29.0935	23.8991	16.9663	27.4627	16.2144	14.9549
4d	pC/pgRNA			HBeAg			HBsAg			Extracellular HBV DNA
	Ctrl.	SR9009		Ctrl.	SR9009		Ctrl.	SR9009		Ctrl.	SR9009
	1.09737	0.371595		1.12312	0.119216		0.967484	0.576955		1.30888	0.265785
	1.047	0.431312		0.924612	0.089366		0.959063	0.574037		0.857574	0.316074
	0.924188	0.457356		0.952265	0.106397		1.07345	0.596798		1.10063	0.11021
	0.943692	0.37822		1	0.028738		1	0.189901		0.931956	0.212913
4e	WT	KO
	1.19852	4.76095
	1.03616	4.72806
	1.22264	9.38268
	1.08674	10.3388
	0.752623	9.00047
4f	WT	KO
	1.19702	3.14075
	0.997718	3.2546
	1.05234	3.4119
	0.772928	3.1893
	0.979997	2.74579
4g	WT	KO
	1.08922	2.40044
	1.0817	1.90964
	0.848684	1.35971
	1.01396	3.43426
	1.22264	2.82843
	0.806642	3.36359

## Sheet: Fig.5
5b	HBV-Luc			Cry1-Luc
	Ctrl.	Bmal1 Clock		Ctrl.	Bmal1 Clock
	0.9414	2.2662		1.1154	5.699
	1.2382	2.2512		0.9036	11.938
	1.0354	2.5412		1.195	7.423
	1.0486	2.6268		0.8134	5.655
	1.0322	2.6781		1.1311	8.175
	1.0526	2.729		0.9193	7.669
5c	HBV-Ebox	2	3	4	5	6
		0.586417	0.757858	1.06437	2.78949	0.570382
		0.678302	0.907519	0.779165	2.65737	0.712025
		1.23114	1.00696	0.447513	2.47941	1.07177
		1.93187	1.23114	0.946058	2.25012	1.6358
		1.81504	1.93187	2.69447	2.11404	1.82766
	Per1	IgG	BMAL1		HBV	IgG	HNF4A
		0.527646	7.87892			1.17236	44.9254
		1.47235	9.56653			0.827639	34.2839
		1	13.0864			1	11.0809
		1	8.87656			0.933672	23.0696
		1	7.11074			1.16135	24.6617
5d	HBV	IgG	BMAL1		Per1	IgG	BMAL1		HBV	IgG	HNF4A
		1.02772	15.5562			0.642264	13.4653			1.03811	2.66469
		0.972276	14.7171			1.35774	19.9896			0.961888	2.14942
		0.852635	15.0324			0.872564	16.8343			0.848704	2.25532
		0.965936	18.1261			0.713672	22.213			1.18372	1.83189
		1.21419	17.3878			1.60585	14.2544			0.99539	1.68568

## Sheet: Fig.6
6b	Mouse	Ctrl.					SR9009
	Bmal1	14.0995	12.6433	14.0174		Bmal1	3.90327	6.69743	5.93875
	Clock	38.9066	38.8828	39.2761		Clock	22.1728	17.4133	19.6737
	Npas2	3.54387	3.81158	2.12623		Npas2	2.38533	1.91685	0.784857
	Rev-erbα	58.3473	57.6851	56.6994		Rev-erbα	116.827	97.436	93.1363
	Rev-erbβ	58.4992	59.8465	61.9165		Rev-erbβ	59.0912	74.0643	70.0354
	Rora	9.54313	8.39013	9.84364		Rora	1.789	1.15473	1.41274
	Per1	40.4761	37.3489	37.3468		Per1	53.9953	80.5308	79.0351
	Per2	15.0868	15.3393	18.1517		Per2	40.7133	82.4938	69.2505
	Cry1	14.4792	14.3864	15.6908		Cry1	7.75234	9.53806	13.8396
	Cry2	51.7658	47.4589	46.1667		Cry2	25.046	29.8382	24.8276
	Human	Ctrl.					SR9009
	BMAL1	18.1449	19.5649	19.1862		BMAL1	3.26892	5.84466	4.2354
	CLOCK	20.0208	23.732	21.3925		CLOCK	11.8471	11.3802	13.5313
	NPAS2	17.4333	17.437	18.9069		NPAS2	7.52511	7.24963	3.60284
	REV-ERBα	41.7236	46.075	42.785		REV-ERBα	32.2066	49.9325	48.0745
	REV-ERBβ	44.8286	47.8187	45.5498		REV-ERBβ	39.2051	35.6862	39.9888
	RORA	36.4839	42.1738	41.1372		RORA	21.1712	29.6448	30.3629
	PER1	47.9336	48.4689	44.9354		PER1	54.4089	94.9758	102.887
	PER2	8.89456	6.14727	7.8197		PER2	13.7558	17.5902	20.0219
	CRY1	7.01862	8.68893	9.24401		CRY1	4.05873	4.3554	3.98787
	CRY2	76.0404	74.5357	73.2259		CRY2	53.0048	53.1921	53.6576
6e	Vehicle	SR9009
	1.86253e+07	5.63945e+06
	1.21966e+07	9955616
		1.08631e+07
6f	HBeAg	Vehicle	SR9009
	W0	1	1
		1	1
			1
	W2	1.04188	0.715709
		0.925926	0.754775
			0.658066
	HBsAg	Vehicle	SR9009
	W0	1	1
		1	1
			1.00004
	W2	1.12506	1.02831
		1.12578	1.04411
			0.930447
	HBV DNA	Vehicle	SR9009
	W0	815055498	953152458
		719832150	1238607162
			1619440026
	W1	893190744	734092314
		661171206	870131904
			1366250820
	W2	1152645762	935023740
		652580886	1190953584
			1673261640

## Sheet: SFig.1
SFig.1	Dexamethasone	SR9009 (µM)
	hours	0						5						10						20
	0	1695	1830	1895	1930	2043	1848	1721	1913	1595	1790	1852	1751	1567	1797	1632	1540	1521	1550	1948	1692	1641	1633	1774	1724
	0.5	1910	1841	1566	2181	1794	1973	1567	1426	1464	1552	1543	1593	1467	1595	1400	1460	1381	1460	1557	1547	1481	1424	1401	1331
	1	1682	1829	1665	1789	1727	1643	1224	1206	1220	1284	1185	1323	1126	1202	1123	1224	1256	1537	1142	1257	1242	1317	1244	1067
	1.5	1724	1710	1281	1660	1561	1500	1200	1277	1133	985	1009	1156	1015	1020	958	1081	1163	911	861	1104	919	973	1067	883
	2	1552	1481	1478	1654	1383	1673	983	1208	1232	1081	1269	1093	965	727	859	696	833	916	851	836	716	755	863	778
	2.5	1463	1361	1273	1424	1420	1512	866	850	885	791	1068	805	782	625	801	742	923	772	821	761	716	653	745	741
	3	1428	1261	1451	1376	1281	1407	862	872	721	1003	921	943	700	646	582	706	722	734	558	725	597	538	667	638
	3.5	1421	1372	1263	1549	1410	1402	722	584	783	744	787	790	592	644	430	556	582	569	564	560	587	609	533	494
	4	1219	1317	1335	1270	1436	1300	743	877	584	692	779	755	412	492	377	492	532	522	448	376	462	410	424	513
	4.5	1354	1242	1196	1273	1206	1422	683	804	713	634	755	695	450	501	479	545	532	564	382	399	429	459	443	448
	5	1453	1176	1130	1148	1285	1229	605	601	615	752	626	824	365	461	400	563	410	447	387	247	431	324	378	377
	5.5	1378	1193	1360	1198	1317	1300	727	671	588	687	717	716	446	354	531	408	373	465	257	311	349	257	317	423
	6	1272	1136	986	1236	982	1278	594	618	512	484	451	612	438	345	404	354	394	495	363	252	365	265	294	280
	6.5	1185	1191	1149	1128	897	1111	531	758	624	525	659	544	391	360	496	406	298	280	237	302	255	301	268	248
	7	1234	993	1284	1007	1129	1153	407	485	562	543	564	807	310	374	323	355	399	304	181	276	200	291	205	247
	7.5	1157	1210	987	1001	1105	1146	513	570	510	512	595	603	322	454	368	350	270	322	318	232	205	171	161	159
	8	1292	935	1087	1181	1117	1025	588	526	537	575	453	450	273	260	247	292	251	354	196	165	120	163	139	125
	8.5	1090	995	1055	1078	1113	1072	437	434	531	451	526	456	404	240	288	252	258	162	202	180	124	133	142	202
	9	860	921	1015	1149	1025	1096	353	425	461	416	503	428	299	287	220	265	296	294	134	94	103	185	165	119
	9.5	965	867	888	768	963	839	405	519	431	355	551	478	235	339	264	196	245	192	168	130	136	153	142	167
	10	923	916	894	819	677	815	402	411	403	421	434	512	255	249	252	200	280	248	95	117	109	136	99	108
	10.5	941	923	836	707	905	795	325	339	339	332	417	394	163	190	219	254	215	217	152	86	166	121	124	145
	11	835	855	745	732	778	725	319	312	345	347	312	320	187	189	204	173	155	222	60	152	91	88	163	102
	11.5	690	949	734	695	772	709	388	294	358	361	339	489	152	222	200	177	148	207	106	130	98	103	109	99
	12	749	713	631	604	661	601	329	340	338	389	315	311	182	141	150	205	177	208	138	94	109	107	121	121
	12.5	682	551	687	720	602	689	270	276	289	310	341	260	145	109	193	134	170	153	103	95	128	97	126	131
	13	648	701	643	678	653	646	241	247	364	163	279	240	102	110	161	234	165	89	75	106	73	107	63	92
	13.5	482	678	576	535	433	568	265	245	345	203	245	213	118	114	127	94	121	119	57	78	119	97	103	64
	14	502	467	570	478	525	455	251	264	225	154	274	283	182	119	123	98	132	121	100	116	101	93	80	134
	14.5	597	629	515	480	534	506	200	244	228	386	164	253	130	138	138	117	131	132	96	53	92	45	49	64
	15	582	523	442	529	441	515	183	200	219	174	176	173	89	150	153	109	123	71	51	78	89	139	72	90
	15.5	478	453	384	443	514	426	289	145	194	195	266	238	130	150	101	96	78	167	92	65	94	74	90	64
	16	490	489	461	443	463	379	204	167	209	212	239	189	150	81	95	135	171	106	101	98	107	82	122	88
	16.5	431	389	392	396	471	536	191	179	224	237	228	185	97	124	113	141	101	127	79	82	83	75	99	83
	17	485	381	391	440	441	317	224	170	137	171	125	189	73	117	94	111	82	91	55	68	69	44	108	113
	17.5	495	321	395	239	348	398	163	262	141	162	136	172	141	88	106	113	136	103	110	66	68	60	76	131
	18	295	342	380	344	282	277	209	194	158	147	229	184	80	106	107	93	134	121	74	58	75	68	46	77
	18.5	346	345	299	347	366	311	190	167	174	132	150	246	132	76	98	152	108	103	42	53	83	89	68	71
	19	326	298	317	303	394	262	221	207	196	173	200	134	79	64	127	65	99	65	83	39	55	93	64	95
	19.5	386	322	310	482	394	348	195	173	171	176	133	174	79	103	94	136	96	102	81	70	57	46	95	68
	20	390	317	287	277	325	277	137	163	113	208	162	172	118	96	125	127	132	106	80	45	77	105	51	56
	20.5	322	303	291	403	272	279	200	170	209	225	204	234	122	87	137	133	131	165	55	59	63	62	74	97
	21	298	354	314	314	325	381	242	200	162	204	187	248	85	98	112	124	89	119	74	71	123	67	74	80
	21.5	319	324	261	268	337	370	138	152	172	204	157	169	98	87	80	103	70	96	67	61	73	111	69	73
	22	312	342	303	359	381	400	269	161	207	211	239	266	121	61	130	136	133	129	47	76	77	66	71	59
	22.5	284	307	238	290	327	376	377	141	197	240	143	233	73	80	91	156	98	156	85	75	88	71	92	54
	23	364	362	323	437	405	303	267	412	199	246	257	302	95	138	126	134	125	137	71	59	48	76	60	77
	23.5	395	392	398	377	399	342	280	246	190	286	232	255	128	133	175	125	139	198	90	88	53	58	89	63
	24	538	373	419	443	408	401	309	255	295	284	295	300	109	162	157	151	199	170	63	68	72	51	49	68
	24.5	356	434	362	385	439	360	402	299	316	340	284	299	71	116	110	165	199	157	78	68	100	45	65	43
	25	493	305	352	475	396	405	409	362	295	267	264	338	176	122	189	151	253	177	95	49	79	80	59	39
	25.5	556	557	442	535	515	530	368	459	389	393	307	367	146	293	118	142	176	124	43	72	122	72	56	49
	26	481	510	470	678	541	592	531	297	383	440	366	437	172	155	214	175	256	304	99	61	105	48	98	69
	26.5	645	554	580	628	502	562	364	452	384	274	395	464	221	233	168	199	251	212	75	104	73	79	87	96
	27	531	552	646	723	626	499	453	366	372	412	436	419	231	195	249	263	230	344	75	39	62	92	92	56
	27.5	660	629	601	577	817	647	462	394	402	383	388	444	175	218	235	278	246	217	118	53	55	51	89	73
	28	603	644	590	631	723	679	570	489	395	499	442	565	236	246	239	263	266	297	54	42	66	72	89	78
	28.5	672	722	663	842	816	858	529	470	400	472	638	467	207	311	248	259	329	306	74	110	89	108	72	90
	29	820	667	736	739	616	818	614	465	451	513	440	561	238	295	244	175	243	270	86	68	75	71	114	82
	29.5	841	701	630	825	597	884	495	420	548	450	521	561	223	286	264	245	295	422	47	77	79	85	63	151
	30	752	842	615	639	638	697	488	575	438	403	495	520	314	250	285	293	357	222	61	102	89	94	57	75
	30.5	758	719	625	754	700	814	467	603	461	438	554	495	263	268	306	447	306	308	82	92	75	35	53	48
	31	783	686	779	657	735	719	607	614	552	530	508	497	292	325	348	261	294	256	63	69	82	93	56	65
	31.5	693	699	790	704	625	859	708	500	486	525	592	646	287	289	308	393	263	262	66	53	67	111	54	60
	32	798	781	827	820	589	862	608	584	443	600	472	626	214	279	258	301	337	385	75	88	90	77	73	83
	32.5	923	853	859	693	836	849	602	500	564	474	516	602	298	230	255	360	311	305	71	68	74	75	68	69
	33	811	609	720	749	687	887	603	587	571	670	523	593	293	253	261	272	339	315	77	74	107	72	110	65
	33.5	780	738	661	788	689	826	543	386	616	525	557	598	205	244	294	300	320	290	98	79	99	107	69	84
	34	768	725	680	702	741	795	510	496	564	423	485	587	276	247	281	325	291	296	89	90	82	55	109	61
	34.5	749	699	574	753	593	808	575	388	666	460	497	506	282	304	257	301	338	268	52	73	69	59	92	152
	35	734	703	596	818	648	623	530	388	479	449	459	538	219	292	186	284	289	225	44	70	86	76	85	83
	35.5	724	722	627	511	736	757	513	414	478	532	345	661	178	190	248	294	255	290	66	84	56	74	74	67
	36	699	603	680	616	535	741	463	360	438	385	494	453	229	260	321	298	280	283	77	73	58	27	76	54
	36.5	792	650	521	681	654	764	490	440	366	430	529	496	149	239	269	257	276	221	75	65	71	37	69	87
	37	613	726	555	561	554	588	531	449	345	345	353	434	246	212	240	139	240	280	80	44	56	44	44	127
	37.5	784	670	430	464	505	536	422	384	403	369	289	470	186	185	174	271	209	352	52	52	106	67	49	73
	38	637	577	555	655	605	460	458	320	399	431	291	414	182	179	188	238	174	243	100	53	74	55	40	97
	38.5	591	576	501	620	486	536	467	381	380	414	428	425	131	262	221	132	256	268	59	54	66	68	61	64
	39	588	523	486	488	430	445	397	419	366	323	420	357	149	233	227	167	160	232	57	133	72	74	59	45
	39.5	521	416	445	449	456	615	388	322	431	367	379	386	211	144	219	196	274	188	79	49	52	70	75	110
	40	546	449	523	344	354	613	427	328	336	394	324	289	144	153	258	215	184	192	51	51	86	66	68	65
	40.5	421	400	472	385	571	375	371	337	236	355	296	373	109	176	143	107	181	199	44	44	66	106	77	54
	41	413	332	368	325	335	368	401	369	287	251	248	333	219	173	194	127	204	240	68	66	117	46	109	65
	41.5	423	421	386	280	479	458	290	311	333	205	297	395	150	193	132	160	270	196	91	50	60	37	70	39
	42	411	421	347	371	324	415	269	378	296	293	224	312	159	118	195	183	127	164	82	62	41	73	71	75
	42.5	380	501	297	314	418	389	293	234	203	225	333	267	123	140	139	197	185	169	49	47	90	71	57	59
	43	376	443	288	222	386	306	291	329	225	282	275	425	90	169	108	233	156	148	75	113	21	46	77	73
	43.5	414	290	355	245	292	398	240	215	368	359	215	243	147	171	249	197	173	255	66	97	68	87	76	57
	44	336	363	245	350	331	282	299	239	199	268	258	345	165	159	93	180	144	167	54	49	60	64	73	74
	44.5	358	333	382	287	302	292	269	263	282	173	283	211	176	182	165	162	128	165	73	59	66	64	95	76
	45	262	268	341	292	332	345	329	228	223	228	199	327	181	194	169	151	153	195	56	71	64	42	67	85
	45.5	367	250	320	404	329	410	277	237	229	248	274	274	159	123	217	166	151	185	56	69	52	69	97	44
	46	330	293	298	343	294	281	262	262	233	150	299	241	214	166	204	172	118	243	66	44	63	90	79	66
	46.5	311	350	243	288	360	272	401	241	286	244	368	307	194	198	174	197	131	234	112	99	56	77	68	75
	47	329	265	208	396	299	404	267	288	216	285	316	281	176	187	194	187	252	211	59	70	72	51	57	77
	47.5	322	229	233	292	293	316	349	253	272	346	253	308	166	255	210	220	132	246	113	107	62	74	64	114
	48	415	361	326	283	308	262	383	360	257	219	301	345	303	227	216	257	188	162	70	79	52	78	84	88
	48.5	461	292	256	329	361	320	339	334	308	261	343	285	260	154	199	267	169	245	59	77	65	58	96	56
	49	312	362	303	463	320	378	366	277	275	276	327	414	206	230	190	230	228	240	92	63	99	62	65	30
	49.5	462	285	272	305	372	297	379	279	319	334	435	371	251	280	194	150	225	256	98	97	82	46	75	54
	50	365	411	314	380	307	400	292	329	299	263	340	443	271	258	189	242	288	282	72	70	62	75	85	76
	50.5	304	482	455	416	389	475	304	367	284	329	341	364	343	241	167	205	241	196	50	31	69	83	54	65
	51	520	350	395	465	360	414	382	355	387	336	442	388	248	281	278	221	260	237	70	80	92	67	96	103
	51.5	320	415	285	439	473	514	404	303	378	382	321	401	242	222	216	202	243	248	98	96	78	70	55	79
	52	564	408	339	451	386	474	434	339	385	403	290	376	211	216	238	237	230	397	47	63	58	97	52	45
	52.5	539	369	464	426	507	511	353	402	343	371	335	484	204	310	192	234	168	296	90	64	46	86	42	94
	53	563	460	479	496	648	547	437	471	376	418	344	476	336	251	307	211	304	285	33	63	66	84	92	70
	53.5	384	365	505	450	462	541	417	391	364	392	466	447	281	219	264	244	227	274	106	51	95	99	54	78
	54	641	411	478	512	544	514	432	398	432	377	476	501	282	255	229	336	223	225	48	30	48	100	39	66
	54.5	684	482	488	421	591	565	402	521	461	434	415	567	324	220	329	251	260	343	68	93	78	64	90	55
	55	540	473	476	468	414	428	502	340	490	379	392	473	347	271	247	269	283	335	74	87	79	81	91	64
	55.5	440	544	496	524	531	581	442	464	416	405	503	545	237	197	231	262	171	292	73	69	61	57	94	91
	56	568	516	459	445	566	454	501	529	421	425	513	493	350	262	284	318	223	306	90	75	68	58	89	61
	56.5	566	567	484	517	404	691	562	472	472	440	418	610	271	275	250	299	250	382	48	59	66	88	59	101
	57	700	595	614	494	495	529	501	365	363	467	421	597	306	335	313	235	258	341	43	110	58	79	90	57
	57.5	609	588	517	387	439	574	416	370	422	500	515	547	254	258	214	285	208	308	50	44	82	103	120	119
	58	486	546	505	630	613	607	543	452	498	468	355	593	224	350	241	273	309	218	80	46	51	89	58	117
	58.5	618	441	370	540	620	506	489	417	369	470	429	539	297	325	260	224	292	354	35	59	71	106	66	88
	59	676	494	531	641	681	590	508	395	343	414	535	517	208	257	202	219	211	290	44	93	44	73	77	72
	59.5	493	514	511	503	605	549	549	369	436	466	497	507	251	188	241	312	334	289	89	70	72	64	69	110
	60	580	559	527	471	353	594	494	454	441	269	458	484	220	228	280	180	160	282	78	48	148	84	78	129
	60.5	574	530	438	483	453	584	472	415	407	504	377	438	237	285	290	226	227	273	78	96	64	72	61	67
	61	495	454	463	392	473	567	494	363	349	370	379	436	274	231	190	315	229	285	76	69	64	103	50	84
	61.5	547	584	378	430	466	572	504	370	408	497	398	478	310	301	156	215	175	210	53	38	85	70	55	55
	62	674	490	328	532	469	502	382	562	447	430	385	438	240	184	239	230	226	143	68	49	116	46	50	49
	62.5	451	473	486	435	430	537	424	343	305	342	375	534	219	225	198	213	186	194	41	67	99	67	60	87
	63	499	367	426	422	323	546	422	340	439	394	368	418	270	179	246	261	131	241	84	59	81	42	62	56
	63.5	515	308	456	300	411	569	531	312	336	268	406	513	260	243	189	141	239	209	95	42	48	96	75	46
	64	482	397	368	488	359	580	459	418	316	327	400	455	180	172	157	215	155	215	95	47	53	121	57	50
	64.5	406	394	373	422	402	538	479	338	344	271	381	469	219	185	205	183	113	201	102	65	61	66	73	46
	65	377	404	321	422	388	468	390	336	261	382	285	390	155	194	176	169	226	190	63	59	93	61	51	59
	65.5	431	352	367	358	317	423	467	413	388	429	400	393	162	156	243	272	151	280	96	66	58	115	44	54
	66	454	411	456	360	377	365	457	295	427	267	374	413	166	169	123	162	157	200	58	59	62	51	47	63
	66.5	391	273	314	321	419	471	353	228	289	307	289	396	187	229	168	145	163	156	74	70	70	63	70	77
	67	422	424	376	374	342	287	298	268	298	306	342	404	123	177	122	94	144	168	61	67	63	61	108	69
	67.5	434	320	288	267	270	387	306	275	293	340	406	414	151	141	204	222	178	214	52	71	62	67	64	62
	68	344	357	332	383	281	397	304	366	327	264	342	323	292	178	180	132	185	142	47	80	80	57	60	47
	68.5	380	256	275	326	326	195	352	287	257	317	333	369	165	193	141	166	172	166	90	33	80	73	45	78
	69	282	399	291	305	320	414	352	327	252	204	258	377	163	160	176	139	226	249	71	79	71	78	160	63
	69.5	302	295	261	249	291	335	366	263	292	305	269	360	194	143	187	158	160	222	51	52	98	77	63	69
	70	385	262	281	250	379	250	411	238	241	256	362	512	194	227	176	177	158	231	66	74	68	62	45	58
	70.5	295	258	261	306	275	371	342	256	263	255	218	392	216	198	140	155	210	123	73	71	77	79	66	65
	71	341	304	228	301	375	385	447	357	216	283	206	368	243	154	149	109	171	170	67	63	108	105	62	45
	71.5	252	297	289	226	280	275	289	215	267	341	297	295	190	176	179	144	168	121	42	53	108	105	40	46
	72	279	287	238	245	302	305	346	250	259	314	278	382	164	293	157	170	185	218	67	49	82	50	79	67
	72.5	302	333	235	281	262	412	338	310	160	161	282	349	221	164	170	141	130	173	59	63	56	88	35	71
	73	296	326	277	262	193	284	344	253	304	213	285	314	206	143	135	159	298	227	65	72	48	104	66	49
	73.5	320	251	215	223	235	269	352	278	306	266	265	382	218	241	156	135	205	156	68	54	41	60	77	36
	74	311	256	253	268	225	286	304	246	336	248	252	270	214	211	150	166	195	160	60	64	68	59	66	53
	74.5	349	355	280	219	269	354	331	205	164	269	279	413	201	172	231	151	174	243	82	64	43	85	62	37
	75	307	344	302	335	347	390	305	255	238	235	352	364	209	211	197	114	130	208	47	46	59	103	68	72
	75.5	324	251	280	353	326	315	389	245	292	305	251	397	178	260	182	230	210	249	33	72	62	92	67	69
	76	367	290	304	308	244	359	402	333	271	287	203	287	259	155	193	152	140	266	46	108	72	45	98	43
	76.5	351	322	260	305	328	396	384	350	223	290	283	319	237	223	154	260	161	246	76	72	78	79	92	29
	77	426	224	301	292	361	337	329	195	283	225	215	404	239	164	221	169	220	202	59	64	62	84	54	88
	77.5	298	271	307	354	351	349	309	279	243	285	247	316	239	163	165	179	206	203	73	50	66	40	70	82
	78	446	250	312	251	292	342	376	269	251	268	267	401	173	208	144	222	219	223	82	49	73	43	59	92
	78.5	230	296	264	282	356	371	340	336	292	288	468	343	267	186	145	204	251	219	95	81	64	60	76	80
	79	411	330	276	329	353	505	361	403	269	330	376	394	209	148	126	277	166	304	55	60	77	97	57	49
	79.5	438	308	307	275	343	335	422	350	284	298	362	368	289	271	208	176	255	268	69	64	91	71	69	102
	80	425	284	357	372	333	407	334	379	354	288	295	461	194	112	157	167	191	204	60	110	60	109	63	121
	80.5	406	439	298	344	341	394	381	288	302	323	335	438	240	208	176	209	143	270	100	58	52	45	78	63
	81	321	451	277	284	251	415	351	460	289	318	320	458	157	172	155	222	214	246	60	115	67	75	50	96
	81.5	358	325	305	317	348	420	287	261	332	290	267	476	337	255	238	215	156	204	72	75	58	72	78	67
	82	421	262	356	259	367	390	347	350	342	362	299	400	217	197	152	165	193	263	43	92	83	65	64	73
	82.5	434	325	348	299	360	411	358	324	364	229	398	335	210	165	156	179	236	255	53	45	56	82	36	64
	83	460	406	264	309	338	461	376	361	334	350	370	422	259	232	321	187	234	225	58	55	127	65	69	59
	83.5	434	344	335	363	400	333	330	327	301	217	350	360	214	245	215	199	207	274	55	94	62	63	57	77
	84	553	292	320	311	369	346	387	337	422	303	297	451	159	190	235	129	237	245	77	51	62	86	49	48
	84.5	383	360	247	269	297	412	381	319	378	296	319	329	216	239	167	188	177	291	39	74	71	66	46	70
	85	431	379	370	278	232	362	327	299	204	345	262	339	206	219	137	229	153	301	49	70	65	62	74	35
	85.5	404	295	201	253	364	371	393	435	402	342	367	461	151	192	196	225	210	235	63	50	61	69	55	53
	86	334	379	307	282	397	449	353	386	288	232	321	439	343	194	250	211	127	245	66	44	84	23	91	58
	86.5	458	315	308	304	336	447	366	373	265	245	289	495	178	170	126	203	185	185	52	51	75	54	59	81
	87	504	306	255	257	320	411	398	394	330	335	317	369	242	182	246	222	185	263	55	46	79	48	76	120
	87.5	394	331	269	258	360	370	411	390	309	316	231	462	192	301	210	218	180	242	69	43	82	83	72	61
	88	351	304	294	263	264	457	373	306	298	239	316	387	229	200	213	171	120	201	77	69	40	60	89	76
	88.5	499	318	226	220	251	425	444	301	233	253	356	427	206	205	134	172	244	224	53	85	86	65	51	53
	89	412	342	178	324	300	348	388	274	241	339	271	497	254	178	221	150	166	231	49	68	34	106	53	79
	89.5	327	296	217	278	358	262	343	391	354	262	313	471	261	245	241	182	236	240	75	57	63	69	56	75
	90	325	315	345	303	384	330	288	361	334	328	353	267	183	289	137	143	263	209	112	115	47	56	45	80
	90.5	385	252	222	223	300	410	404	344	249	260	239	369	148	135	175	180	236	215	83	81	56	42	80	59
	91	324	325	269	233	326	409	339	368	239	360	230	426	218	188	196	138	171	269	79	66	57	72	77	74
	91.5	368	260	317	246	267	274	276	321	280	214	251	348	247	228	116	164	153	293	72	40	55	88	106	66
	92	233	243	219	262	343	380	367	309	209	306	306	310	144	247	166	195	168	196	69	71	42	68	80	80
	92.5	448	300	209	287	232	370	359	255	264	254	322	474	218	151	136	159	174	235	51	70	88	95	51	45
	93	224	223	176	292	214	259	377	303	284	267	264	391	162	207	139	204	221	295	87	63	48	65	65	60
	93.5	329	304	239	232	266	266	277	261	243	256	316	328	182	180	118	142	163	176	68	66	82	110	64	68
	94	340	286	263	238	261	370	349	415	309	172	273	344	202	195	216	126	228	206	69	122	87	80	88	75
	94.5	272	199	224	300	313	250	211	222	298	264	339	408	159	173	137	177	186	236	81	46	87	112	51	61
	FBS	SR9009 (µM)
	hours	0						5						10						20
	0	1891	2158	1980	1984	1985	1784	1783	1852	1814	1602	1682	1915	1816	1733	1457	1576	1533	1671	1565	1577	1742	1579	1696	1392
	0.5	1941	1957	1925	1625	1833	1835	1371	1295	1339	1384	1585	1440	1633	1580	1546	1329	1451	1552	1337	1441	1292	1422	1437	1449
	1	1899	1748	1658	1503	1472	1535	1167	1433	1331	1326	1331	1405	1284	1418	1156	1106	1355	1247	1245	1129	1287	1210	1197	1333
	1.5	1699	1585	1502	1367	1426	1764	1120	1144	1247	1071	1281	1089	1275	985	1177	1095	1112	1231	1082	1172	1165	994	1191	1162
	2	1524	1684	1757	1465	1371	1557	1029	894	933	1199	1116	1049	955	1019	904	790	932	933	1033	1000	958	1206	921	741
	2.5	1478	1532	1543	1324	1409	1498	926	1044	690	839	859	957	756	789	784	713	769	771	733	693	879	781	790	653
	3	1416	1341	1128	1354	1371	1423	1083	810	922	899	907	981	698	688	769	641	661	769	674	657	784	693	628	660
	3.5	1660	1410	1319	1120	1232	1281	812	713	742	737	703	759	601	486	559	615	534	679	523	543	556	619	650	566
	4	1341	1359	1325	1232	1138	1210	853	685	731	806	638	784	409	539	512	500	386	588	562	555	494	556	575	440
	4.5	1253	1295	1360	1126	1293	1079	638	725	587	707	700	707	408	510	463	343	538	381	424	361	385	505	341	425
	5	1196	1380	1297	1052	1304	1409	805	664	710	642	714	822	456	437	502	368	355	405	355	318	420	420	377	420
	5.5	1234	1076	1163	1232	1049	1214	568	684	529	563	657	568	314	449	357	335	412	492	335	339	306	263	312	330
	6	1190	1135	1082	1048	1202	1185	531	652	630	460	638	564	368	362	377	367	268	340	262	293	285	251	222	331
	6.5	1135	1052	1026	1067	1143	964	719	683	544	488	559	520	341	283	367	217	333	448	150	216	241	206	279	173
	7	1084	947	1160	952	992	1145	567	601	516	520	477	537	271	264	366	257	289	344	296	161	183	269	218	206
	7.5	967	957	1125	950	840	1016	487	559	540	443	468	619	213	339	352	308	262	224	141	175	159	215	151	218
	8	897	1052	892	903	884	971	433	490	530	518	561	457	312	277	249	299	234	333	205	199	175	252	121	154
	8.5	985	945	693	820	937	844	511	456	476	337	369	453	272	177	232	191	294	213	155	163	160	212	113	103
	9	895	902	921	808	840	833	500	463	409	342	504	407	175	194	178	199	199	231	120	117	155	171	131	149
	9.5	896	688	764	753	739	796	434	380	401	483	378	372	190	179	290	165	199	201	223	162	88	180	146	150
	10	787	768	833	638	786	810	340	323	355	336	408	411	203	213	272	203	175	170	119	94	136	111	131	152
	10.5	838	530	584	675	755	633	351	381	236	179	404	286	232	183	161	218	297	136	95	78	107	136	106	127
	11	761	639	634	664	644	549	339	370	323	349	345	254	141	196	226	188	186	160	112	88	104	101	108	130
	11.5	611	595	521	574	608	588	347	216	312	274	251	260	127	241	171	118	123	172	92	77	93	78	97	83
	12	773	550	586	537	610	496	348	244	296	273	254	222	138	165	133	129	144	157	92	101	84	100	89	82
	12.5	441	595	470	539	534	534	294	218	225	208	230	310	111	147	294	100	100	138	92	61	65	137	85	63
	13	586	608	493	501	509	537	173	230	237	186	177	192	143	75	89	95	103	160	81	82	74	125	128	91
	13.5	638	399	462	453	347	394	223	266	176	158	130	209	128	134	101	96	93	140	61	95	91	121	107	72
	14	421	437	385	449	324	423	208	219	202	176	231	191	162	145	141	124	82	165	60	99	108	136	110	108
	14.5	457	472	355	346	363	401	255	230	206	173	162	142	114	87	80	100	85	102	120	79	93	74	100	68
	15	513	408	402	310	384	376	222	167	153	137	167	168	119	86	97	111	95	100	129	75	44	84	63	88
	15.5	319	390	404	435	349	334	227	177	188	175	120	192	109	133	118	83	97	79	65	85	64	116	86	65
	16	283	310	363	298	322	387	131	126	90	143	209	213	78	113	94	93	87	106	99	103	84	134	69	99
	16.5	327	325	248	286	281	354	149	181	177	177	161	105	98	122	88	155	108	74	77	71	70	83	66	42
	17	408	296	291	225	235	350	168	147	127	86	158	135	106	98	92	67	118	87	106	77	71	52	73	109
	17.5	349	275	262	351	221	303	115	111	141	125	95	196	85	97	123	126	83	85	100	84	45	58	74	55
	18	294	335	363	287	285	264	142	145	134	160	193	104	68	89	77	90	103	113	71	78	101	88	49	65
	18.5	381	220	221	265	177	252	169	155	238	181	198	240	101	79	90	65	77	120	84	88	124	48	130	60
	19	282	227	262	300	300	245	122	176	177	117	216	143	57	89	90	83	96	75	45	101	67	99	49	30
	19.5	313	308	285	286	313	308	162	149	153	163	200	165	96	109	82	102	81	129	86	73	84	66	57	89
	20	323	332	330	344	254	231	170	191	168	182	234	171	89	62	105	100	90	138	60	99	51	92	84	52
	20.5	241	242	304	273	248	256	216	197	216	119	200	164	137	85	83	153	87	73	76	62	106	95	91	73
	21	352	304	321	361	294	270	131	113	170	217	224	187	63	119	90	81	100	110	58	53	74	70	50	72
	21.5	354	290	245	255	325	307	213	173	186	184	189	183	109	154	107	141	158	117	41	102	74	79	65	72
	22	340	446	355	367	318	333	162	185	196	224	259	198	129	68	74	165	126	130	56	91	48	76	86	70
	22.5	362	324	348	385	373	355	273	293	206	289	312	332	98	82	79	102	111	110	107	95	83	78	73	73
	23	341	367	340	400	447	360	214	232	212	290	259	269	117	96	158	133	87	146	55	40	49	47	90	54
	23.5	498	483	351	482	446	448	283	256	246	305	324	283	118	100	208	96	119	143	68	51	100	103	48	69
	24	453	483	467	526	518	386	288	227	287	340	351	300	116	169	141	130	188	191	63	97	56	75	79	62
	24.5	592	456	428	412	478	427	443	352	349	395	237	283	160	152	99	106	123	156	122	70	84	64	47	73
	25	480	494	534	486	380	352	248	344	316	351	302	285	131	217	161	127	164	191	84	105	55	49	72	98
	25.5	514	556	581	574	476	472	378	367	471	342	372	301	148	144	116	151	136	149	80	57	80	97	67	64
	26	613	646	583	598	503	531	411	443	350	345	379	353	105	250	227	205	187	231	42	57	31	79	75	41
	26.5	678	663	512	583	631	525	364	460	357	450	305	455	196	161	165	201	237	172	58	82	54	48	54	64
	27	776	585	574	611	457	574	406	457	456	434	467	389	131	198	253	222	282	302	88	36	81	109	77	83
	27.5	789	718	580	602	531	600	488	473	476	505	425	472	231	229	210	163	172	227	54	70	70	98	76	150
	28	724	482	726	539	673	647	380	489	364	442	470	418	250	215	234	258	240	281	61	90	46	72	93	41
	28.5	703	703	668	606	655	585	514	559	391	539	404	421	239	209	257	278	224	264	115	58	61	87	79	84
	29	728	669	693	612	644	723	447	561	495	525	447	479	242	204	254	185	233	233	42	59	92	81	91	112
	29.5	661	611	582	722	641	739	555	461	443	433	525	243	200	267	219	264	363	272	58	89	59	45	41	38
	30	661	667	688	669	654	676	429	469	509	434	394	434	214	297	211	217	300	278	70	49	96	76	54	65
	30.5	665	699	600	458	741	743	618	509	547	394	374	493	336	321	258	228	322	301	93	78	77	98	71	90
	31	708	612	625	605	649	689	505	485	412	467	387	463	235	286	227	230	288	278	54	60	43	75	97	70
	31.5	494	612	585	642	520	648	563	499	389	455	522	486	305	219	213	234	229	238	67	96	85	79	68	72
	32	821	594	552	608	568	695	543	399	473	511	425	599	268	209	326	273	294	307	94	88	45	125	52	71
	32.5	646	661	621	678	698	603	521	455	347	392	427	475	217	232	178	291	245	225	60	59	147	48	84	58
	33	641	611	510	663	581	492	504	446	455	439	464	455	215	260	251	283	285	152	66	86	69	58	38	51
	33.5	713	622	516	566	641	611	476	350	398	437	321	566	210	235	157	173	215	239	68	62	63	59	71	54
	34	643	494	591	728	676	555	370	440	320	389	371	428	262	153	167	110	165	193	59	92	74	74	81	78
	34.5	584	525	525	502	518	674	392	351	302	472	432	469	186	241	197	255	274	328	72	66	49	79	62	87
	35	522	515	532	483	541	590	397	483	338	431	304	427	160	229	212	213	292	204	70	83	54	57	66	56
	35.5	437	438	613	425	460	444	295	382	323	346	293	381	197	199	179	148	190	255	67	53	54	69	64	83
	36	527	506	451	389	381	504	323	372	367	367	348	306	204	193	169	136	204	254	72	66	72	49	75	71
	36.5	455	424	347	593	472	480	491	358	294	383	366	383	203	181	276	235	129	225	71	56	94	57	95	92
	37	414	483	419	377	352	403	370	312	390	266	308	330	252	148	207	185	149	207	73	80	93	122	64	55
	37.5	388	488	328	375	276	345	245	286	325	313	291	275	174	176	211	157	272	195	107	61	45	77	69	97
	38	448	328	417	439	344	315	259	367	238	305	294	342	223	141	222	185	176	142	58	66	108	63	68	70
	38.5	486	370	277	364	351	288	370	301	243	308	236	272	163	138	131	140	162	203	84	34	58	77	83	53
	39	402	317	332	404	328	394	343	257	348	287	273	296	183	175	138	150	156	175	58	55	88	56	77	83
	39.5	386	311	404	358	230	323	302	178	249	191	219	335	211	166	111	119	106	174	75	31	73	51	55	85
	40	369	295	375	304	416	274	276	324	264	203	260	321	165	114	115	168	151	140	62	83	70	47	50	35
	40.5	383	314	190	244	251	331	254	244	239	194	232	266	103	163	123	161	171	212	50	49	69	53	63	44
	41	313	272	242	164	223	281	208	177	242	191	216	252	216	101	142	124	144	188	46	51	81	76	65	80
	41.5	327	307	225	260	270	337	213	332	174	227	269	248	125	172	156	141	128	156	58	56	102	114	55	79
	42	346	248	286	307	252	319	283	258	225	270	239	215	246	197	151	129	182	179	53	51	80	94	74	63
	42.5	317	243	266	261	247	270	225	302	192	225	258	231	108	128	159	131	223	179	98	58	72	36	65	52
	43	328	187	341	272	282	302	270	220	238	242	363	225	190	117	121	135	148	119	86	57	112	64	94	83
	43.5	328	196	253	259	267	366	304	246	278	220	269	237	155	121	154	112	193	163	96	71	76	51	70	68
	44	262	231	345	221	248	238	285	207	199	229	203	246	137	100	132	179	157	230	72	50	34	73	88	60
	44.5	357	296	355	203	299	253	353	279	164	267	287	278	147	165	170	152	162	158	78	62	80	96	34	108
	45	302	329	326	262	193	317	271	175	266	210	214	226	176	141	149	184	132	200	56	56	39	60	48	86
	45.5	247	244	238	226	187	266	235	190	283	256	266	228	91	135	100	178	143	224	82	78	69	71	64	70
	46	191	212	225	251	234	331	311	220	328	277	206	350	197	227	177	144	174	128	57	60	47	45	53	79
	46.5	238	241	187	311	249	314	275	257	185	200	281	307	157	155	174	151	232	170	48	62	52	53	35	59
	47	276	222	366	324	318	317	325	260	312	284	290	270	197	154	189	142	171	224	49	70	59	64	61	119
	47.5	244	265	269	357	313	365	227	238	217	268	248	168	170	172	177	178	182	202	55	60	79	41	99	60
	48	300	269	307	168	338	254	340	301	225	238	257	399	196	218	230	151	159	172	68	59	49	63	78	55
	48.5	328	295	313	291	294	350	324	302	232	360	293	214	194	217	264	201	176	187	49	81	52	60	97	88
	49	389	297	285	248	338	440	303	265	289	255	253	330	231	183	202	140	179	224	49	67	39	70	41	30
	49.5	315	326	246	335	359	287	308	308	337	248	271	287	205	148	249	177	208	311	65	47	77	78	45	72
	50	426	375	273	319	296	363	402	336	242	333	381	246	266	194	193	249	160	218	57	80	94	49	66	60
	50.5	402	305	286	347	269	348	410	388	416	318	260	343	385	200	225	141	269	236	57	65	51	65	61	88
	51	530	360	445	289	376	346	385	401	366	246	370	445	254	200	262	198	212	259	67	69	63	41	96	57
	51.5	316	317	318	273	393	428	381	330	340	340	322	347	261	238	235	298	311	233	62	64	67	47	85	73
	52	513	453	304	290	340	400	459	378	245	309	293	434	274	262	339	247	291	207	129	84	99	71	100	51
	52.5	516	312	315	384	430	420	452	297	313	322	302	368	282	284	255	261	286	330	74	171	56	52	80	77
	53	453	374	456	378	319	423	248	380	387	367	314	412	332	226	263	237	210	212	85	40	36	37	79	86
	53.5	456	459	406	386	362	433	401	421	335	480	461	484	279	197	231	191	324	170	56	50	62	57	86	64
	54	452	568	253	360	449	425	411	334	335	460	475	406	332	261	166	204	196	211	96	48	65	74	47	50
	54.5	525	374	398	365	422	324	382	361	358	382	494	396	291	199	224	206	203	214	74	44	61	66	84	94
	55	445	396	431	349	474	352	440	399	391	391	411	456	265	276	249	210	281	308	58	49	61	52	77	46
	55.5	471	464	445	399	405	399	299	348	392	337	340	373	314	244	240	261	278	288	67	85	64	34	56	44
	56	567	400	305	437	466	523	323	515	300	430	341	404	245	206	279	190	199	267	75	73	98	60	70	103
	56.5	508	463	358	376	403	432	428	345	374	446	271	389	311	258	253	185	246	282	65	83	65	56	63	78
	57	434	451	340	365	326	383	477	456	360	273	402	450	342	213	257	220	191	277	54	49	106	81	89	73
	57.5	388	382	325	347	444	388	503	507	365	385	338	377	337	271	199	208	240	232	66	85	43	51	73	42
	58	509	416	440	377	390	439	481	333	337	329	400	326	248	236	112	193	352	253	68	66	81	92	69	50
	58.5	545	439	348	335	384	507	359	328	308	293	392	512	243	234	297	160	184	251	96	116	77	120	57	62
	59	458	412	246	313	306	480	410	310	307	438	314	377	180	223	155	173	222	145	71	55	72	81	69	54
	59.5	465	397	436	306	249	374	417	308	263	296	269	464	269	153	192	177	217	256	66	49	48	64	71	39
	60	427	242	334	281	311	425	364	243	250	261	335	340	261	170	187	183	203	192	111	68	89	52	55	70
	60.5	480	435	313	217	333	469	346	328	313	238	359	358	282	192	163	194	211	209	70	55	87	56	49	45
	61	433	425	293	341	352	451	336	327	289	346	305	326	222	181	186	150	197	164	61	38	105	79	60	72
	61.5	340	370	309	347	296	355	367	271	304	348	338	325	153	163	174	149	197	257	56	50	73	79	83	50
	62	438	286	315	268	275	363	352	284	250	248	265	332	202	165	157	126	186	217	90	74	37	59	40	60
	62.5	385	322	231	269	251	347	387	328	331	201	316	309	186	123	160	187	132	137	72	64	78	59	63	41
	63	355	290	216	327	282	432	421	250	243	267	334	426	253	175	150	116	206	179	46	44	75	47	76	52
	63.5	444	270	274	311	290	285	358	378	265	285	211	305	174	134	156	143	165	171	37	57	107	46	84	54
	64	316	324	266	224	326	334	265	308	205	314	244	390	185	115	118	174	130	144	72	49	55	76	74	75
	64.5	283	216	239	281	202	273	382	314	239	189	259	310	154	208	113	143	159	153	68	29	45	54	62	83
	65	351	174	241	259	197	312	333	283	240	215	243	272	188	166	139	80	126	231	39	79	67	58	60	46
	65.5	255	239	223	230	252	294	279	248	222	186	230	243	136	143	151	83	131	158	74	38	47	90	81	62
	66	430	205	194	230	193	250	364	265	167	191	220	280	185	95	133	97	152	189	90	60	68	55	71	72
	66.5	327	208	206	170	177	223	323	277	197	211	228	284	122	194	149	139	107	195	66	97	42	158	39	48
	67	385	263	182	247	262	396	319	282	218	236	254	245	144	230	137	156	195	137	61	103	87	63	72	54
	67.5	349	260	176	181	210	192	286	395	186	235	307	266	149	118	127	71	163	168	49	124	69	65	65	53
	68	355	288	240	203	282	205	227	210	297	203	287	244	191	136	137	100	172	162	61	87	79	90	66	71
	68.5	222	237	170	228	213	197	226	210	157	198	184	331	131	132	145	121	186	147	52	44	69	59	66	83
	69	229	193	166	207	212	213	270	232	218	211	173	258	165	140	147	126	97	196	71	70	47	49	82	36
	69.5	285	179	271	212	171	244	314	238	258	198	233	211	130	137	166	122	195	113	47	64	57	57	61	60
	70	319	256	177	188	149	298	291	245	185	197	227	314	193	183	101	126	105	110	51	91	57	71	59	66
	70.5	228	239	230	241	183	243	254	230	230	191	246	305	160	144	103	146	178	144	94	35	80	54	84	55
	71	211	256	188	179	209	291	278	283	277	268	232	301	148	142	116	154	105	168	75	62	62	52	33	58
	71.5	201	220	173	200	177	270	252	239	148	225	323	290	175	147	171	159	157	207	67	50	64	74	121	54
	72	359	167	144	158	230	163	208	206	238	234	235	227	172	218	178	192	133	191	120	55	64	80	64	48
	72.5	178	181	181	151	168	203	241	207	357	133	245	242	159	147	100	186	135	148	76	51	81	56	117	68
	73	273	185	189	176	184	289	282	217	279	202	240	338	177	174	132	176	154	241	57	70	108	70	64	73
	73.5	330	229	273	238	160	227	302	275	184	235	230	319	142	180	136	137	164	129	49	69	65	60	78	95
	74	277	243	194	194	277	301	275	245	220	199	197	323	138	149	121	131	164	171	93	49	55	51	46	55
	74.5	270	238	264	236	218	305	340	224	210	193	272	317	208	198	125	145	157	166	55	87	63	94	38	83
	75	260	140	232	193	222	180	297	278	226	209	324	311	160	147	149	110	138	214	79	65	65	58	60	42
	75.5	270	249	266	184	151	244	357	231	229	247	172	293	157	177	149	179	158	249	60	50	49	48	48	78
	76	285	214	241	283	227	251	317	246	271	266	364	280	240	170	162	139	143	113	64	48	58	44	50	93
	76.5	250	216	188	191	208	239	261	238	311	232	223	294	230	180	170	150	162	156	44	56	48	58	98	72
	77	287	240	171	294	200	244	328	204	226	271	233	311	175	146	162	131	141	155	89	69	50	63	37	77
	77.5	313	239	190	188	209	184	316	322	206	277	262	286	213	159	143	146	228	151	77	49	58	49	61	88
	78	346	235	241	202	255	262	267	274	249	250	289	226	209	171	128	127	257	168	49	77	52	71	109	94
	78.5	376	204	253	267	223	266	425	292	274	248	305	412	197	225	199	201	148	267	93	66	78	54	58	96
	79	288	241	250	193	216	273	346	300	234	335	316	364	205	196	169	150	223	194	68	84	58	85	44	60
	79.5	309	276	190	143	233	361	445	296	323	280	239	379	205	218	130	135	156	194	78	79	59	60	69	50
	80	354	229	209	200	275	260	382	202	272	269	296	292	245	228	122	163	186	171	65	48	72	48	106	81
	80.5	275	256	229	287	202	276	336	256	325	232	255	258	258	200	179	194	164	175	71	65	79	49	79	53
	81	269	238	257	220	314	287	338	296	244	258	233	311	225	187	140	142	147	257	36	50	68	35	66	47
	81.5	254	287	227	199	224	253	257	248	246	237	293	260	266	191	200	123	150	210	52	40	50	98	48	60
	82	261	292	300	274	291	295	355	255	237	243	271	335	234	190	136	158	229	256	83	50	73	67	97	76
	82.5	301	223	228	226	198	300	377	240	209	250	286	282	269	181	172	166	183	223	80	56	73	47	42	54
	83	371	156	207	239	226	218	365	264	275	259	211	361	167	155	168	181	205	207	49	62	55	48	57	70
	83.5	302	263	161	287	200	215	308	335	191	302	254	295	229	303	150	176	140	231	111	78	42	54	85	90
	84	264	270	166	193	238	314	298	325	229	247	300	335	261	149	177	217	245	240	44	61	30	50	58	63
	84.5	368	257	221	194	225	310	354	224	332	242	276	302	261	199	177	141	128	226	47	49	68	94	65	50
	85	376	160	258	236	144	295	317	229	176	281	203	367	184	170	123	161	193	221	61	40	57	73	106	58
	85.5	304	291	185	209	205	285	318	205	181	213	248	375	232	183	148	127	143	210	53	96	73	94	55	54
	86	253	214	198	184	202	241	381	263	188	231	248	385	262	194	142	131	174	172	95	47	59	33	91	83
	86.5	312	235	168	163	261	309	319	247	258	201	248	283	185	154	145	120	192	158	62	76	69	45	68	74
	87	257	221	219	127	176	328	341	277	193	261	242	257	286	150	152	157	138	174	57	50	38	58	56	70
	87.5	232	206	185	211	164	215	374	299	214	269	200	324	194	154	149	124	172	227	47	78	104	49	57	94
	88	252	192	185	218	233	289	380	292	260	240	265	280	216	171	153	128	194	217	67	60	65	79	33	50
	88.5	281	139	220	189	144	299	325	250	258	240	341	278	139	100	178	148	181	124	99	63	33	50	41	62
	89	295	241	202	168	228	184	371	220	159	156	231	320	221	136	121	125	119	175	39	74	93	65	33	38
	89.5	209	275	148	202	210	268	315	217	267	239	189	287	180	220	77	198	149	203	121	69	48	59	55	58
	90	220	133	176	167	181	173	350	305	258	274	186	341	190	224	217	131	147	167	59	56	57	63	40	70
	90.5	312	171	178	222	195	216	299	230	186	204	172	282	220	124	188	117	127	209	48	93	77	73	58	88
	91	203	160	172	187	175	233	351	278	225	182	249	270	228	192	146	116	105	151	64	98	65	68	77	58
	91.5	327	173	290	165	111	234	344	254	172	273	141	374	207	143	87	174	169	185	79	53	56	78	71	63
	92	257	216	135	192	154	254	278	280	170	172	287	336	214	177	178	119	125	220	99	43	73	57	66	63
	92.5	240	165	184	163	182	146	279	198	235	238	348	308	194	211	152	114	105	174	94	69	46	103	47	62
	93	329	269	151	150	183	177	306	200	243	194	216	296	157	158	136	85	141	211	45	67	56	43	60	50
	93.5	275	144	165	153	218	213	289	206	189	264	247	223	141	151	109	137	187	158	81	68	59	89	62	73
	94	247	156	177	188	198	312	252	238	209	161	261	295	200	120	141	98	193	160	63	48	58	67	106	77
	94.5	185	165	240	132	164	187	341	229	161	211	190	273	215	101	103	119	122	209	92	68	54	97	57	71

## Sheet: SFig2
SFig.2	SR9009	Bmal1-Luc			Viability
	0	91.1863	104.919	105.504	91.5803	94.1784	100.22
	2.5	78.4878	99.129	98.6358	100.6	100.982	95.8783
	5	86.1261	85.2564	86.8575	103.743	102.542	101.368
	10	69.6259	66.5402	67.7514	94.5135	109.293	98.3641
	20	31.6303	31.6602	32.468	87.9414	105.39	90.3344
	40	7.67443	6.39312	6.9564	93.5151	98.7297	99.8432

## Sheet: SFig3
SFig.3	Bmal1	shCtrl.	shBmal1
		1.04247	0.562529
		1.00696	0.420448
		0.993092	0.400535
		0.959264	0.456916
	NTCP	shCtrl.	shBmal1
		1.06253	27.4741
		1.07736	34.7755
		0.964264	25.9921
		0.905948	25.8767
	Rev-Erbα	shCtrl.	shBmal1
		1.04247	0.562529
		1.00696	0.420448
		0.993092	0.400535
		0.959264	0.456916

## Sheet: SFig4
SFig.4	NTCP-Luc	Ctrl.	Revα
		0.817331	0.777333
		1.03572	0.640385
		0.9993	0.748251
		0.955302	0.741485
		1.07024	0.748341
		1.12211	0.758654
	Bmal1-Luc	Ctrl.	Revα
		1.03489	0.524783
		0.974086	0.602255
		0.884081	0.573153
		1.00938	0.67531
		1.02463	0.500311
		1.07294	0.655624
	SR9009	Ctrl.	10	20
		1.34254	0.456019	0.545442
		0.9717	0.662365	0.510225
		1.09147	0.733693	0.377965
		0.671059	0.585027	0.405975
		0.923231	0.575483	0.551808

[truncated: 6 more sheets: SFig5, SFig6, SFig9, SFig10, SFig11, SFig12]
